# Supplementary material for: Silent Burden of Urinary Tract Infections in Intermittent Catheter Users with Neurological Disorders: A Scoping Review
Source: Diseases. 2026 Feb 3;14(2):58. doi: 10.3390/diseases14020058 (PMC12940076; doi:10.3390/diseases14020058)
Supplement: Supplementary file 1 [file diseases-14-00058-s001.zip]

Archive with 1 entries (1 files):
- diseases-4111771-supplementary.pdf
